# Supplementary material for: Nascent chains can form co-translational folding intermediates that promote post-translational folding outcomes in a disease-causing protein
Source: Nat Commun. 2021 Nov 8;12:6447. doi: 10.1038/s41467-021-26531-1 (PMC8576036; doi:10.1038/s41467-021-26531-1)
Supplement: Supplementary file 3 — Source Data [file 41467_2021_26531_MOESM3_ESM.xlsx]

## Sheet: Figure 2
Figure 2a						Figure 2b

## Sheet: Figure 5
																				Figure 5c C232 probe
							183C	232C
			Figure 5b
																				Figure 5c 183C probe

## Sheet: Figure 7
													Figure 7 d, e
Figure 7 b
Figure 7 c

## Sheet: PEGylation values
Co-translational intermediate (all expressed as log10 values as derived from global fits)
cysteines	ln_kPA_M	error	ln_kPA_Z	error	inert fraction (wt)	error	ln_kPB_M	error	ln_kPB_Z	error	inert fraction (z)	error
65	-1.3538	0.0626	-1.5779	0.0372	0.0664	0.0171	-3.2945	0.1559	-3.1123	0.1057	0.0445	0.0099
183	-0.7494	0.1055	-0.8288	0.0717	0	0.0546	-6.6149	0.3594	-7.1916	0.4102	0	0.0394
232	0.4333	0.0917	0.3603	0.0634	0.1017	0.0108	-1.0404	0.1331	-1.1461	0.1169	0.0987	0.009
237	-2.4058	0.0674	-2.0974	0.0757	0.0687	0.028	-3.9552	0.221	-4.2019	0.3842	0.0735	0.0453
250	-1.3324	0.0735	-1.4293	0.0537	0.0726	0.0135	-2.6153	0.1358	-2.7071	0.1328	0.0741	0.0119
292	-0.818	0.0986	-1.0954	0.0848	0.1318	0.0129	-2.0941	0.1476	-2.0739	0.1723	0.1251	0.0118
332	0.9419	0.0895	0.3343	0.0682	0.0638	0.012	-1.7262	0.1356	-1.3708	0.1736	0.0328	0.013
336	0.3047	0.0631	-0.0357	0.0559	0.0653	0.0135	-2.0149	0.1328	-2.1982	0.1453	0.079	0.0145
338	-0.9855	0.0687	-1.4013	0.0607	0.0865	0.0278	-2.9686	0.2213	-3.4379	0.4573	0.0883	0.0582
350	-2.4302	0.1087	-3.205	0.1372	0.1101	0.0153	0.7447	0.198	0.1098	0.1409	0.1308	0.0257
355	-0.9419	0.1062	-3.9957	0.4144	0.0953	0.066	-3.3651	0.461	-0.864	0.1692	0.0805	0.1035
360	-3.2387	0.1895	-4.0518	44.4863	0.131	0.0178	-3.5762	0.3326	-3.9154	66.303	0.1289	0.0514
Post-translational intermediate (expressed as log10 values as derived from global fits)
cysteines	kPA_M	error	kPA_Z	error	kPB_M	error	kPB_Z	error
183	0.5234	0.0385128	0.6613	0.038009	0.009975	0.00586675	0.009089	0.00373804
237	0.1767	0.0358429	0.14	0.0171322	0.06298	0.00641481	0.05045	0.0103123
250	0.1518	0.0135451	0.1574	0.0101596	0.03951	3.26204	0.02408	0.0345509
336	10.938	0.830634	13.36	2.48605	1.872	0.334846	2.828	1.51536
355	2.58	0.475294	3.608	0.569144	0.7916	0.380874	0.7754	0.425424
360	1.0624	0.138481	1.5804	0.333567	0.4896	0.151869	0.5386	0.269268
Isolated, natively folded protein (expressed as an endpoint fraction)
cysteine	PEGylated fraction	Error
65	0	0
183	0	0
232	0.476001	0.0205729
237	0	0
250	0	0
292	0.727089	0.028286
332	0	0
336	0.0945294	0.0592978
338	0.107954	0.0193334
350	0.458151	0.0169388
355	0.41777	0.0156849
360	0.544076	0.0188263
